# Supplementary material for: Differential Effects of Comorbid Psychiatric Disorders on Treatment Outcome in Posttraumatic Stress Disorder from Childhood Trauma
Source: J Clin Med. 2021 Aug 20;10(16):3708. doi: 10.3390/jcm10163708 (PMC8397108; doi:10.3390/jcm10163708)
Supplement: Supplementary file 1 [file jcm-10-03708-s001.zip]

Archive with 1 entries (1 files):
- IREMComorbidity_Supplementary Materials.pdf
